# Supplementary material for: Genetic Characteristics and Long-Term Follow-Up of Slovenian Patients with RPGR Retinal Dystrophy
Source: Int J Mol Sci. 2023 Feb 14;24(4):3840. doi: 10.3390/ijms24043840 (PMC9958649; doi:10.3390/ijms24043840)
Supplement: Supplementary file 1 [file ijms-24-03840-s001.zip]

Archive with 1 entries (1 files):
- ijms-2068455-supplementary.pdf
